# Supplementary material for: A benchmark study of k-mer counting methods for high-throughput sequencing
Source: Gigascience. 2018 Oct 22;7(12):giy125. doi: 10.1093/gigascience/giy125 (PMC6280066; doi:10.1093/gigascience/giy125)
Supplement: Reviewer_2_Report_(Revision_2)-Attachment.txt [file giy125_reviewer_2_report_(revision_2)-attachment.txt]

The authors have made substantial English language corrections, and the quality has now much improved. I think the paper is now in good standing. I still have a few remarks (on the scientific content), but this should just be considered as a minor revision. I trust that the authors will correct accordingly, and I do not need to see another revised manuscript.

signed,
Rayan Chikhi


Minor remarks:


page 3: "For instance, k-mer frequencies are used to assess a probable misalignment among reads, which is either a sequencing error or a genuine nucleotide variation [10]."


I am still still unsure about that sentence, as I couldn't find where in the Quake paper is this matter discussed. Could you please point it to me, or remove this sentence? It is not clear to me whether any alignment "among reads" are being made, but instead, alignment between reads and a reference genome. 


page 4: "Statistics on the number of frequencies of all the k-mers" 


The meaning of "number of frequencies" is unclear.


page 4: "use arrays with substring (k-mer) indexing."


How is a flat array indexed by substrings? isn't it rather a dictionary?


page 4: "the approach will soon overwhelm"


More definitive wording can be used, I suggest "the approach overwhelms".


page 4: "a magnitude" 


-> "an order of magnitude"


page 5: "The disk-based approaches achieve very high efficiency at a marginal increase in the cost."


"Cost" in what resource?


page 5: Just a remark; on top of what is written there, long reads are also notoriously used at resolving repetition in genome assemblies, not just structural variants.


page 5: "Large values of k (k values up to 200) facilitate improvement of the accuracy of long sequencing reads  (particularly of repeat-overlapping reads) and contig assembly [28]."


Please note that this article isn't about "long reads" in the PacBio/Nanopore sense, but rather slightly longer Illumina reads.


page 6: "highest N50 are obtained at an optimal choice of k, which seems to be larger values of k"


No, not necessarily for larger values of k. (Only when there is sufficiently high coverage.)


page 7 typo: "reprove"


page 7: "Jellyfish follows a 'quotienting' technique"


This seems to me that this quotienting technique is just a regular insertion procedure in a hash table.


page 8: I suggest that the original Turtle algorithms may be presented in "k-mer counting using the sorting approach" for greater clarity that it is indeed a sorting-based algorithm.


page 9: "The k-mers are hashed using a one-way hash function,"


I understand where this sentence is coming from, but the general concept of Squeakr could in principle also use an invertible hash function (which is in fact the main ingredient in Squeakr-exact).


page 10: "Burst trie manages large sets [..]"; grammar, perhaps revise to "Burst tries manage large sets [..]"


page 10: "extended k-mers, similar to KMC2", for historical accuracy, please mention that (k+x)-mers were introduced by KMC2.


page 11: "uses hashing approach for k-mer counting such as DSK" grammar, please revise to "uses a hashing approach for k-mer counting similar to DSK".


page 11: what is a "part hash function" ?


page 11: "The algorithm avails high parallelization." I am unsure if this is correct in English.


page 17: "adopted" typo -> "adapted" and the beginning of the sentence "The commands used to run all the programs" is repeated twice


page 17: "are available with the histogram subroutine." is awkward wording (- "can create histograms directly")


page 18: "The results are not entirely wrong for [..]," is vague


note: in my version of the manuscript, Figures 1 & 2 are blurry because in JPG format, they should be uploaded in EPS or PDF format


page 29: "in such large set of reads (massive datasets)" (redundant formulation)
