# Supplementary material for: A benchmark study of k-mer counting methods for high-throughput sequencing
Source: Gigascience. 2018 Oct 22;7(12):giy125. doi: 10.1093/gigascience/giy125 (PMC6280066; doi:10.1093/gigascience/giy125)
Supplement: Supplemental Files [file giy125_supplemental_files.zip]

Archive with 4 entries (4 files):
- Appendix_revised_4.doc
- cpu_disk_util.sh
- disk_max_cpu_avg.sh
- Supplimentary_revised_4.doc
