# Supplementary material for: A benchmark study of k-mer counting methods for high-throughput sequencing
Source: Gigascience. 2018 Oct 22;7(12):giy125. doi: 10.1093/gigascience/giy125 (PMC6280066; doi:10.1093/gigascience/giy125)
Supplement: Supplemental Files [file giy125_supplemental_files.zip › cpu_disk_util.sh]

#!/usr/bin/env bash
# cpu_disk_util.sh -> Captures disk usage and CPU utilization (%) of processes

set -um
 
[[ $# -gt 0 ]] || { sed -n '2,/^#$/ s/^# //p' <"$0"; exit 1; }

# pgid is the process group ID

pgid=$(ps -o pgid= $$)
# To assure to be in a separate process group
if [[ "$pgid" == "$(ps -o pgid= $(ps -o ppid= $$))" ]]; then
    cmd=
    set -- "$0" "$@"
    for a; do cmd+="'${a//"'"/"'\\''"}' "; done
    exec bash -i -c "$cmd"
fi

case $(uname) in
    Darwin|*BSD) sizes() { /bin/ps -o rss= -g $1; } ;;
    Linux) sizes() { /bin/ps -o rss= -$1; } ;;
    *) echo "$(uname): unsupported operating system" >&2; exit 2 ;;
esac

# Captures CPU utilization (%) using the Linux command top
(
while sizes=$(sizes $pgid)
do
   top -n1 -b | head; date ; sleep 1;
#Redirect the caputured values of CPU utilization (%) to the text file CPU1.txt
done >> CPU1.txt
) &
monpid=$!

####################################
# Captures the disk usage using the Linux command du
(
while sizes=$(sizes $pgid)
do
  du -sh; date ; sleep 1;
#Redirect the caputured values of disk usage to the text file disk_use.txt
done >> disk_use.txt 
) &
monpid=$!


exec "$@"
