# Supplementary material for: A benchmark study of k-mer counting methods for high-throughput sequencing
Source: Gigascience. 2018 Oct 22;7(12):giy125. doi: 10.1093/gigascience/giy125 (PMC6280066; doi:10.1093/gigascience/giy125)
Supplement: Supplemental Files [file giy125_supplemental_files.zip › disk_max_cpu_avg.sh]

#!/usr/bin/env bash
grep -r 'dsk' CPU1.txt >> cpu_final
awk '{ total += $9 } END {print "Average %CPU utilization : " total/NR }' cpu_final
awk '{print $9}' cpu_final > cpu_final_list

end1=$(grep G disk_use.txt | sort -rn | tail -n 1)  
start1=$(grep G disk_use.txt | sort -rn | head -n 1)
echo "disk used at the start : $start1"
echo "peak disk used : $end1"

rm -rf CPU1.txt cpu_final disk_use.txt
